# Supplementary material for: A genetic cluster of MDR Enterobacter cloacae complex ST78 harbouring a plasmid containing blaVIM-1 and mcr-9 in the Netherlands
Source: JAC Antimicrob Resist. 2021 May 12;3(2):dlab046. doi: 10.1093/jacamr/dlab046 (PMC8210100; doi:10.1093/jacamr/dlab046)
Supplement: dlab046_Supplementary_Data [file dlab046_supplementary_data.xlsx]

## Sheet: Isolates in this study
Key	Year	Carbapenemase allele	Carbapenemase production	MIC meropenem (mg/L)	MLST Type	Species
RIVM_C010068	2015	blaVIM-1	Positive	3	78	Enterobacter cloacae complex
RIVM_C012369	2016	blaVIM-1	Positive	0.75	78	Enterobacter cloacae complex
RIVM_C017238	2018	blaVIM-1	Positive	0.5	78	Enterobacter cloacae complex
RIVM_C017834	2018	blaVIM-1	Positive	3	78	Enterobacter cloacae complex
RIVM_C019072	2019	blaVIM-1	Positive	0.75	78	Enterobacter cloacae complex
RIVM_C019181	2019	blaVIM-1	Positive	0.5	78	Enterobacter cloacae complex
RIVM_C033144	2020	blaVIM-1	Positive	0.5	78	Enterobacter cloacae complex
RIVM_C034177	2020	blaVIM-1	Positive	1.5	78	Enterobacter cloacae complex
RIVM_C034192	2020	blaVIM-1	Positive	0.5	78	Enterobacter cloacae complex
RIVM_C006050	2011	blaIMI-1	Negative	33	1063	Enterobacter cloacae complex
RIVM_C006109	2012	blaOXA-48	Positive	1.5	121	Enterobacter cloacae complex
RIVM_C006120	2012	blaOXA-48	Positive	0.5	904	Enterobacter cloacae complex
RIVM_C006362	2012	No Carba-allele found	Negative	32	122	Enterobacter cloacae complex
RIVM_C006404	2012	blaVIM-1	Positive	0.5	794	Enterobacter cloacae complex
RIVM_C006496	2012	No Carba-allele found	Negative	12	122	Enterobacter cloacae complex
RIVM_C006776	2012	blaOXA-48	Positive	4	78	Enterobacter cloacae complex
RIVM_C006863	2012	No Carba-allele found	Negative	32	252	Enterobacter cloacae complex
RIVM_C007027	2012	blaOXA-48	Positive	6	171	Enterobacter cloacae complex
RIVM_C007041	2012	blaOXA-48	Positive	1	79	Enterobacter cloacae complex
RIVM_C007258	2013	blaOXA-48	Positive	2	114	Enterobacter cloacae complex
RIVM_C007979	2013	No Carba-allele found	Negative	33	122	Enterobacter cloacae complex
RIVM_C008338	2013	blaVIM-1	Positive	0.38	88	Enterobacter cloacae complex
RIVM_C008418	2013	blaIMI-3	Negative	24	657	Enterobacter cloacae complex
RIVM_C008508	2013	blaOXA-48	Positive	1.5	544	Enterobacter cloacae complex
RIVM_C008519	2013	blaVIM-1	Positive	2	66	Enterobacter cloacae complex
RIVM_C008535	2013	No Carba-allele found	Negative	12	731	Enterobacter cloacae complex
RIVM_C008585	2013	No Carba-allele found	Negative	16	78	Enterobacter cloacae complex
RIVM_C008667	2013	No Carba-allele found	Negative	33	97	Enterobacter cloacae complex
RIVM_C008685	2013	No Carba-allele found	Negative	24	68	Enterobacter cloacae complex
RIVM_C008762	2014	No Carba-allele found	Positive	0.19	1029	Enterobacter cloacae complex
RIVM_C008772	2014	No Carba-allele found	Negative	0.38	730	Enterobacter cloacae complex
RIVM_C008775	2014	No Carba-allele found	Negative	0.75	108	Enterobacter cloacae complex
RIVM_C008787	2014	No Carba-allele found	Negative	8	32	Enterobacter cloacae complex
RIVM_C008857	2014	No Carba-allele found	Negative	6	32	Enterobacter cloacae complex
RIVM_C008865	2014	No Carba-allele found	Negative	0.38	108	Enterobacter cloacae complex
RIVM_C008905	2014	blaNDM-1	Positive	33	1	Enterobacter cloacae complex
RIVM_C008909	2014	No Carba-allele found	Positive	0.25	133	Enterobacter cloacae complex
RIVM_C008919	2014	No Carba-allele found	Negative	0.75	50	Enterobacter cloacae complex
RIVM_C008935	2014	No Carba-allele found	Negative	4	123	Enterobacter cloacae complex
RIVM_C008966	2014	No Carba-allele found	Negative	33	662	Enterobacter cloacae complex
RIVM_C009005	2014	No Carba-allele found	Negative	1.5	32	Enterobacter cloacae complex
RIVM_C009018	2014	No Carba-allele found	Negative	0.38	nt	Enterobacter cloacae complex
RIVM_C009030	2014	No Carba-allele found	Negative	33	65	Enterobacter cloacae complex
RIVM_C009204	2014	blaOXA-48	Positive	3	nt	Enterobacter cloacae complex
RIVM_C009233	2014	No Carba-allele found	Negative	2	435	Enterobacter cloacae complex
RIVM_C009245	2014	No Carba-allele found	Negative	1.5	902	Enterobacter cloacae complex
RIVM_C009272	2014	No Carba-allele found	Negative	0.38	893	Enterobacter cloacae complex
RIVM_C009275	2014	No Carba-allele found	Positive	1	122	Enterobacter cloacae complex
RIVM_C009332	2014	blaVIM-1	Positive	2	459	Enterobacter cloacae complex
RIVM_C009363	2014	No Carba-allele found	Negative	6	54	Enterobacter cloacae complex
RIVM_C009410	2014	No Carba-allele found	Negative	0.75	161	Enterobacter cloacae complex
RIVM_C009416	2014	No Carba-allele found	Negative	0.38	121	Enterobacter cloacae complex
RIVM_C009438	2014	No Carba-allele found	Negative	4	125	Enterobacter cloacae complex
RIVM_C009443	2014	No Carba-allele found	Negative	0.38	65	Enterobacter cloacae complex
RIVM_C009458	2014	No Carba-allele found	Negative	2	125	Enterobacter cloacae complex
RIVM_C009507	2014	No Carba-allele found	Negative	0.5	32	Enterobacter cloacae complex
RIVM_C009618	2014	No Carba-allele found	Negative	1.5	133	Enterobacter cloacae complex
RIVM_C009634	2014	No Carba-allele found	Negative	0.5	133	Enterobacter cloacae complex
RIVM_C009645	2014	No Carba-allele found	Negative	0.5	50	Enterobacter cloacae complex
RIVM_C009722	2014	blaIMI-2	Positive	32	250	Enterobacter cloacae complex
RIVM_C009732	2014	blaOXA-48	Positive	1.5	114	Enterobacter cloacae complex
RIVM_C009801	2015	blaKPC-3	Positive	1	145	Enterobacter cloacae complex
RIVM_C009815	2015	No Carba-allele found	Positive	0.094	1030	Enterobacter cloacae complex
RIVM_C009913	2015	blaNDM-4	Positive	32	121	Enterobacter cloacae complex
RIVM_C009974	2015	No Carba-allele found	Positive	1.5	125	Enterobacter cloacae complex
RIVM_C009982	2015	No Carba-allele found	Negative	32	50	Enterobacter cloacae complex
RIVM_C009998	2015	No Carba-allele found	Positive	0.38	125	Enterobacter cloacae complex
RIVM_C010033	2015	No Carba-allele found	Positive	0.19	nt	Enterobacter cloacae complex
RIVM_C010041	2015	No Carba-allele found	Positive	0.25	125	Enterobacter cloacae complex
RIVM_C010048	2015	No Carba-allele found	Positive	0.38	125	Enterobacter cloacae complex
RIVM_C010090	2015	No Carba-allele found	Negative	12	108	Enterobacter cloacae complex
RIVM_C010291	2015	blaVIM-1	Positive	0.75	93	Enterobacter cloacae complex
RIVM_C010296	2015	blaIMI-2	Positive	33	903	Enterobacter cloacae complex
RIVM_C010312	2015	blaVIM-4	Positive	1	171	Enterobacter cloacae complex
RIVM_C010429	2015	blaOXA-48	Positive	0.75	114	Enterobacter cloacae complex
RIVM_C010438	2015	No Carba-allele found	Positive	0.094	1036	Enterobacter cloacae complex
RIVM_C010443	2015	No Carba-allele found	Positive	0.38	555	Enterobacter cloacae complex
RIVM_C010459	2015	blaOXA-48	Positive	0.75	114	Enterobacter cloacae complex
RIVM_C010471	2015	blaOXA-48	Positive	1.5	114	Enterobacter cloacae complex
RIVM_C010522	2015	No Carba-allele found	Positive	0.5	32	Enterobacter cloacae complex
RIVM_C010580	2015	blaKPC-2	Positive	33	456	Enterobacter cloacae complex
RIVM_C010612	2015	blaOXA-48	Positive	0.75	848	Enterobacter cloacae complex
RIVM_C010642	2015	blaVIM-1	Positive	2	515	Enterobacter cloacae complex
RIVM_C010713	2015	No Carba-allele found	Positive	0.25	32	Enterobacter cloacae complex
RIVM_C010740	2015	blaOXA-48	Positive	1	114	Enterobacter cloacae complex
RIVM_C010793	2015	blaOXA-48	Positive	24	461	Enterobacter cloacae complex
RIVM_C011134	2016	blaOXA-48	Positive	0.25	564	Enterobacter cloacae complex
RIVM_C011230	2016	blaOXA-48	Positive	0.5	121	Enterobacter cloacae complex
RIVM_C011296	2016	No Carba-allele found	Positive	3	125	Enterobacter cloacae complex
RIVM_C011382	2016	No Carba-allele found	Negative	24	742	Enterobacter cloacae complex
RIVM_C011528	2016	blaVIM-4	Positive	1.5	1031	Enterobacter cloacae complex
RIVM_C011545	2016	No Carba-allele found	Negative	33	175	Enterobacter cloacae complex
RIVM_C011577	2016	blaNDM-1	Positive	33	93	Enterobacter cloacae complex
RIVM_C011580	2016	No Carba-allele found	Positive	0.19	1032	Enterobacter cloacae complex
RIVM_C011737	2016	No Carba-allele found	Positive	0.19	53	Enterobacter cloacae complex
RIVM_C011864	2016	blaKPC-2	Positive	32	894	Enterobacter cloacae complex
RIVM_C011869	2016	blaOXA-48	Positive	1	109	Enterobacter cloacae complex
RIVM_C011881	2016	blaOXA-48	Positive	1	536	Enterobacter cloacae complex
RIVM_C011958	2016	blaOXA-48	Positive	0.5	114	Enterobacter cloacae complex
RIVM_C012063	2016	blaOXA-48	Positive	2	1033	Enterobacter cloacae complex
RIVM_C012139	2016	blaNDM-1, blaOXA-48	Positive	33	88	Enterobacter cloacae complex
RIVM_C012142	2016	No Carba-allele found	Positive	0.5	165	Enterobacter cloacae complex
RIVM_C012337	2016	No Carba-allele found	Positive	0.5	1034	Enterobacter cloacae complex
RIVM_C012356	2016	blaKPC-2	Positive	24	456	Enterobacter cloacae complex
RIVM_C012359	2016	blaOXA-48	Positive	0.25	114	Enterobacter cloacae complex
RIVM_C012388	2016	No Carba-allele found	Positive	0.25	1035	Enterobacter cloacae complex
RIVM_C012924	2017	No Carba-allele found	Positive	1	32	Enterobacter cloacae complex
RIVM_C012927	2016	blaKPC-2	Positive	1.5	456	Enterobacter cloacae complex
RIVM_C013171	2017	blaKPC-2	Positive	33	456	Enterobacter cloacae complex
RIVM_C013174	2017	blaVIM-1	Positive	2	595	Enterobacter cloacae complex
RIVM_C013391	2017	No Carba-allele found	Negative	16	50	Enterobacter cloacae complex
RIVM_C013820	2017	blaVIM-4	Positive	0.5	528	Enterobacter cloacae complex
RIVM_C013899	2017	blaKPC-2	Positive	8	456	Enterobacter cloacae complex
RIVM_C014028	2017	No Carba-allele found	Positive	0.25	165	Enterobacter cloacae complex
RIVM_C014063	2017	No Carba-allele found	Positive	3	125	Enterobacter cloacae complex
RIVM_C014066	2017	blaKPC-2	Positive	32	456	Enterobacter cloacae complex
RIVM_C014068	2017	No Carba-allele found	Positive	0.5	125	Enterobacter cloacae complex
RIVM_C014069	2017	blaKPC-2	Positive	6	456	Enterobacter cloacae complex
RIVM_C014315	2017	blaOXA-48	Positive	8	66	Enterobacter cloacae complex
RIVM_C014407	2017	blaVIM-1	Positive	1	90	Enterobacter cloacae complex
RIVM_C014472	2017	blaVIM-1	Positive	0.38	45	Enterobacter cloacae complex
RIVM_C014549	2017	blaVIM-1	Positive	33	54	Enterobacter cloacae complex
RIVM_C014790	2017	blaOXA-48	Positive	6	78	Enterobacter cloacae complex
RIVM_C014801	2017	blaOXA-48	Positive	16	66	Enterobacter cloacae complex
RIVM_C014806	2017	No Carba-allele found	Positive	0.125	32	Enterobacter cloacae complex
RIVM_C014890	2017	blaNDM-1	Positive	2	114	Enterobacter cloacae complex
RIVM_C014946	2017	blaKPC-2	Positive	33	456	Enterobacter cloacae complex
RIVM_C015123	2017	blaVIM-1	Positive	0.5	145	Enterobacter cloacae complex
RIVM_C015164	2017	blaKPC-2	Positive	24	456	Enterobacter cloacae complex
RIVM_C015180	2017	blaNDM-1	Positive	33	182	Enterobacter cloacae complex
RIVM_C015187	2017	blaVIM-1	Positive	1	133	Enterobacter cloacae complex
RIVM_C015201	2017	blaOXA-48	Positive	1.5	78	Enterobacter cloacae complex
RIVM_C015240	2017	blaOXA-48	Positive	0.75	78	Enterobacter cloacae complex
RIVM_C015297	2017	blaOXA-48	Positive	0.25	461	Enterobacter cloacae complex
RIVM_C015464	2017	No Carba-allele found	Positive	0.5	123	Enterobacter cloacae complex
RIVM_C015574	2017	blaOXA-48	Positive	0.5	992	Enterobacter cloacae complex
RIVM_C015678	2017	blaKPC-2	Positive	3	90	Enterobacter cloacae complex
RIVM_C015769	2017	blaOXA-48	Positive	6	78	Enterobacter cloacae complex
RIVM_C015772	2017	blaOXA-48	Positive	16	78	Enterobacter cloacae complex
RIVM_C015775	2017	blaOXA-48	Positive	24	78	Enterobacter cloacae complex
RIVM_C015778	2017	blaOXA-48	Positive	0.5	121	Enterobacter cloacae complex
RIVM_C015780	2017	blaOXA-48	Positive	0.5	121	Enterobacter cloacae complex
RIVM_C015782	2017	blaOXA-48	Positive	3	121	Enterobacter cloacae complex
RIVM_C015784	2017	blaOXA-48	Positive	0.5	121	Enterobacter cloacae complex
RIVM_C015786	2017	blaOXA-48	Positive	0.38	121	Enterobacter cloacae complex
RIVM_C015808	2018	No Carba-allele found	Positive	12	56	Enterobacter cloacae complex
RIVM_C015913	2018	blaOXA-48	Positive	1.5	65	Enterobacter cloacae complex
RIVM_C015969	2018	blaOXA-48	Positive	0.75	171	Enterobacter cloacae complex
RIVM_C016007	2018	blaOXA-48	Positive	2	78	Enterobacter cloacae complex
RIVM_C016024	2018	blaNDM-1	Positive	33	171	Enterobacter cloacae complex
RIVM_C016040	2018	blaVIM-1	Positive	0.25	928	Enterobacter cloacae complex
RIVM_C016049	2018	blaVIM-1	Positive	2	928	Enterobacter cloacae complex
RIVM_C016229	2018	blaNDM-7	Positive	2	nt	Enterobacter cloacae complex
RIVM_C016361	2018	No Carba-allele found	Positive	0.125	1060	Enterobacter cloacae complex
RIVM_C016392	2018	blaOXA-48	Positive	1	78	Enterobacter cloacae complex
RIVM_C016412	2018	No Carba-allele found	Positive	1	1059	Enterobacter cloacae complex
RIVM_C016505	2018	No Carba-allele found	Positive	3	242	Enterobacter cloacae complex
RIVM_C016609	2018	blaKPC-2	Positive	3	760	Enterobacter cloacae complex
RIVM_C016615	2018	blaOXA-48	Positive	8	78	Enterobacter cloacae complex
RIVM_C016619	2018	blaVIM-1	Positive	3	1074	Enterobacter cloacae complex
RIVM_C016685	2018	No Carba-allele found	Positive	0.38	520	Enterobacter cloacae complex
RIVM_C016791	2018	blaOXA-48	Positive	0.25	121	Enterobacter cloacae complex
RIVM_C016792	2018	blaOXA-48	Positive	0.75	121	Enterobacter cloacae complex
RIVM_C016793	2018	blaOXA-48	Positive	12	245	Enterobacter cloacae complex
RIVM_C016887	2018	No Carba-allele found	Positive	0.5	591	Enterobacter cloacae complex
RIVM_C016932	2018	blaNDM-5	Positive	24	1104	Enterobacter cloacae complex
RIVM_C017017	2018	No Carba-allele found	Positive	0.5	591	Enterobacter cloacae complex
RIVM_C017031	2018	blaFRI-1	Positive	1.5	1112	Enterobacter cloacae complex
RIVM_C017035	2018	blaOXA-48	Positive	4	114	Enterobacter cloacae complex
RIVM_C017054	2018	blaNDM-1, blaOXA-48	Positive	3	93	Enterobacter cloacae complex
RIVM_C017113	2018	blaVIM-1	Positive	0.5	45	Enterobacter cloacae complex
RIVM_C017272	2018	blaOXA-48	Positive	0.5	135	Enterobacter cloacae complex
RIVM_C017299	2018	No Carba-allele found	Positive	0.19	1113	Enterobacter cloacae complex
RIVM_C017539	2018	blaVIM-1	Positive	33	114	Enterobacter cloacae complex
RIVM_C017581	2018	blaIMP-1	Positive	33	974	Enterobacter cloacae complex
RIVM_C017671	2018	blaNDM-5	Positive	32	1116	Enterobacter cloacae complex
RIVM_C017696	2018	No Carba-allele found	Positive	3	3	Enterobacter cloacae complex
RIVM_C017708	2018	blaOXA-48	Positive	3	171	Enterobacter cloacae complex
RIVM_C017781	2018	blaKPC-2	Positive	33	456	Enterobacter cloacae complex
RIVM_C017818	2018	No Carba-allele found	Positive	0.25	712	Enterobacter cloacae complex
RIVM_C017854	2018	blaOXA-48	Positive	0.19	121	Enterobacter cloacae complex
RIVM_C017937	2018	blaOXA-48	Positive	0.5	118	Enterobacter cloacae complex
RIVM_C018064	2019	No Carba-allele found	Positive	0.19	1194	Enterobacter cloacae complex
RIVM_C018277	2019	No Carba-allele found	Positive	0.5	1192	Enterobacter cloacae complex
RIVM_C018299	2019	blaOXA-48	Positive	1.5	1193	Enterobacter cloacae complex
RIVM_C018473	2019	No Carba-allele found	Positive	1.5	175	Enterobacter cloacae complex
RIVM_C018589	2019	blaNDM-1	Positive	12	421	Enterobacter cloacae complex
RIVM_C018804	2019	No Carba-allele found	Positive	0.064	1195	Enterobacter cloacae complex
RIVM_C018974	2019	No Carba-allele found	Positive	33	125	Enterobacter cloacae complex
RIVM_C019066	2019	blaOXA-48	Positive	0.38	78	Enterobacter cloacae complex
RIVM_C019172	2019	blaNDM-1	Positive	2	182	Enterobacter cloacae complex
RIVM_C019182	2019	blaOXA-48	Positive	0.75	114	Enterobacter cloacae complex
RIVM_C019435	2019	blaOXA-48	Positive	8	78	Enterobacter cloacae complex
RIVM_C019438	2019	No Carba-allele found	Positive	33	1465	Enterobacter cloacae complex
RIVM_C019459	2019	blaOXA-48	Positive	4	121	Enterobacter cloacae complex
RIVM_C000135	2019	No Carba-allele found	Positive	0.38	14	Enterobacter cloacae complex
RIVM_C000138	2019	No Carba-allele found	Positive	1	56	Enterobacter cloacae complex
RIVM_C019482	2019	No Carba-allele found	Positive	0.25	57	Enterobacter cloacae complex
RIVM_C019489	2019	blaNDM-1, blaOXA-48	Positive	12	182	Enterobacter cloacae complex
RIVM_C019511	2019	No Carba-allele found	Positive	0.5	484	Enterobacter cloacae complex
RIVM_C019514	2019	blaOXA-48	Positive	1	78	Enterobacter cloacae complex
RIVM_C019581	2019	blaOXA-48	Positive	1.5	78	Enterobacter cloacae complex
RIVM_C019648	2019	blaVIM-1	Positive	0.25	78	Enterobacter cloacae complex
RIVM_C019656	2019	No Carba-allele found	Positive	0.5	850	Enterobacter cloacae complex
RIVM_C019661	2019	No Carba-allele found	Negative	0.094	813	Enterobacter cloacae complex
RIVM_C019691	2019	blaVIM-1	Positive	0.5	45	Enterobacter cloacae complex
RIVM_C019697	2019	blaOXA-48	Positive	0.5	121	Enterobacter cloacae complex
RIVM_C019698	2019	No Carba-allele found	Positive	0.38	32	Enterobacter cloacae complex
RIVM_C000013	2019	blaNDM-7	Positive	8	93	Enterobacter cloacae complex
RIVM_C000057	2019	No Carba-allele found	Positive	0.19	122	Enterobacter bugandensis
RIVM_C028481	2019	blaIMI-1	Positive	1.5	1332	Enterobacter cloacae complex
RIVM_C028927	2019	No Carba-allele found	Positive	4	1333	Enterobacter cloacae complex
RIVM_C029558	2019	No Carba-allele found	Positive	0.25	125	Enterobacter cloacae complex
RIVM_C029644	2020	No Carba-allele found	Positive	2	125	Enterobacter cloacae complex
RIVM_C029661	2020	blaNDM-7	Positive	6	182	Enterobacter cloacae complex
RIVM_C029664	2020	blaOXA-48	Positive	0.75	121	Enterobacter cloacae complex
RIVM_C029714	2019	blaOXA-48	Positive	4	78	Enterobacter cloacae complex
RIVM_C029739	2020	blaNDM-1	Positive	8	171	Enterobacter cloacae complex
RIVM_C029744	2020	blaOXA-48	Positive	6	78	Enterobacter cloacae complex
RIVM_C030722	2020	blaOXA-48	Positive	6	121	Enterobacter cloacae complex
RIVM_C030762	2020	blaOXA-48	Positive	0.125	121	Enterobacter cloacae complex
RIVM_C030770	2020	No Carba-allele found	Positive	0.125	125	Enterobacter bugandensis
RIVM_C035556	2020	blaVIM-1	Positive	0.5	45	Enterobacter cloacae complex
RIVM_C036085	2020	blaOXA-48	Positive	0.094	121	Enterobacter cloacae complex

## Sheet: Plasmids of this study
Plasmids from the RIVM						Plasmids from NCBI
Key	%GC	Size (bp)	MIC meropenem (mg/L)	Species		Accession number	%GC	Size (bp)	Species	Plasmid
RIVM_C036435	48.88	337179	0.5	Enterobacter cloacae complex		CP041734.1	46.27	276520	Enterobacter hormaechei subsp. steigerwaltii strain ME-1	pME-1a
RIVM_C036347	47.45	316079	0.5	Enterobacter cloacae complex		CP049193.1	47.97	303394	Enterobacter hormaechei strain Y2152	pIHI2-2152
RIVM_C036352	47.45	316079	3	Enterobacter cloacae complex		CP052871.1	47.16	293138	Enterobacter cloacae strain 3849	p3846_IncHI2_mcr
RIVM_C036342	47.45	316078	0.75	Enterobacter cloacae complex		CP059413.1	47.76	302551	Enterobacter hormaechei strain ENCL48212	p48212_MCR
RIVM_C036399	47.45	316077	0.5	Enterobacter cloacae complex		NZ_KP975077.1	47.37	311662	Enterobacter cloacae strain MRSN17626	pMRVIM0813
RIVM_C036429	47.45	316077	1.5	Enterobacter cloacae complex		MN937241.1	47.56	278517	Enterobacter cloacae strain BSI034	pBSI034-MCR9
RIVM_C019079	47.46	315229	0.75	Enterobacter cloacae complex		NZ_CP042552.1	47.14	288659	Enterobacter hormaechei strain C45	C45pC45_001
RIVM_C028553	47.65	288910	0.5	Enterobacter cloacae complex		NZ_CP059418.1	53.43	267489	Enterobacter hormaechei strain ENCL48880	p48880_VIM_4
RIVM_C036337	51.22	186213	3	Enterobacter cloacae complex		NZ_CP059425.1	47.76	302836	Enterobacter hormaechei strain ENCL49790	p49790_MCR
RIVM_C036400	49.58	116921	0.5	Enterobacter cloacae complex		NZ_CP059429.1	48.76	369945	Citrobacter freundii strain CIFR51929	p51929_MCR_VIM
RIVM_C036348	51.8	115151	0.5	Enterobacter cloacae complex		NZ_CP064657.1	46.07	267745	Enterobacter hormaechei strain 3804	p3804_mcr
RIVM_C036338	51.8	115150	3	Enterobacter cloacae complex		NZ_JACEHD010000005.1	47.61	297470	Enterobacter hormaechei strain ENCL48946	p48946_MCR
RIVM_C036343	51.8	115150	0.75	Enterobacter cloacae complex		NZ_LT991958.1	47.39	299117	Enterobacter cloacae complex sp. isolate C45	pC45-VIM4
RIVM_C036353	51.8	115150	3	Enterobacter cloacae complex
RIVM_C028554	51.8	115150	0.5	Enterobacter cloacae complex
RIVM_C036430	51.8	115150	1.5	Enterobacter cloacae complex
RIVM_C036436	51.8	115150	0.5	Enterobacter cloacae complex
RIVM_C036401	51.81	115137	0.5	Enterobacter cloacae complex
RIVM_C019080	51.25	103619	0.75	Enterobacter cloacae complex
RIVM_C036431	49.64	92528	1.5	Enterobacter cloacae complex
RIVM_C036437	50.78	78390	0.5	Enterobacter cloacae complex
RIVM_C028555	44.93	25948	0.5	Enterobacter cloacae complex
RIVM_C036339	51.79	4995	3	Enterobacter cloacae complex
RIVM_C036344	51.79	4995	0.75	Enterobacter cloacae complex
RIVM_C036349	51.79	4995	0.5	Enterobacter cloacae complex
RIVM_C036354	51.79	4995	3	Enterobacter cloacae complex
RIVM_C019081	51.79	4995	0.75	Enterobacter cloacae complex
RIVM_C028556	51.79	4995	0.5	Enterobacter cloacae complex
RIVM_C036402	51.79	4995	0.5	Enterobacter cloacae complex
RIVM_C036432	51.79	4995	1.5	Enterobacter cloacae complex
RIVM_C036438	51.79	4995	0.5	Enterobacter cloacae complex
RIVM_C036340	51.18	2407	3	Enterobacter cloacae complex
RIVM_C036345	51.18	2407	0.75	Enterobacter cloacae complex
RIVM_C036350	51.18	2407	0.5	Enterobacter cloacae complex
RIVM_C036355	51.18	2407	3	Enterobacter cloacae complex
RIVM_C019083	51.18	2407	0.75	Enterobacter cloacae complex
RIVM_C028557	51.18	2407	0.5	Enterobacter cloacae complex
RIVM_C036403	51.18	2407	0.5	Enterobacter cloacae complex
RIVM_C036433	51.18	2407	1.5	Enterobacter cloacae complex
RIVM_C036404	44.93	2150	0.5	Enterobacter cloacae complex
RIVM_C036439	44.93	2150	0.5	Enterobacter cloacae complex

## Sheet: Plasmid comparison
Name	%GC	Size (bp)	Plasmid
CP059413.1	47.76	302551	p48212_MCR
NZ_CP059425.1	47.76	302836	p49790_MCR
NZ_JACEHD010000005.1	47.61	297470	p48946_MCR
NZ_CP042552.1	47.14	288659	C45pC45_001
CP041734.1	46.27	276520	pME-1a
CP052871.1	47.16	293138	p3846_IncHI2_mcr
NZ_KP975077.1	47.37	311662	pMRVIM0813
NZ_LT991958.1	47.39	299117	pC45-VIM4
NZ_CP064657.1	46.07	267745	p3804_mcr
CP049193.1	47.97	303394	pIHI2-2152
MN937241.1	47.56	278517	pBSI034-MCR9
RIVM_C012369	47.45	316078	pRIVM_C012369
RIVM_C034177	47.45	316077	pRIVM_C034177
RIVM_C017834	47.45	316079	pRIVM_C017834
RIVM_C033144	47.45	316077	pRIVM_C033144
RIVM_C019072	47.46	315229	pRIVM_C019072
RIVM_C034192	48.88	337179	pRIVM_C034192
RIVM_C019181	47.45	316079	pRIVM_C019181
RIVM_C017238	47.45	316079	pRIVM_C017238
NZ_CP059429.1	48.76	369945	p51929_MCR_VIM
NZ_CP059418.1	53.43	267489	p48880_VIM_4
RIVM_C010068	51.22	186213	pRIVM_C010068

## Sheet: Chromosomes of this study
Key	%GC	Size (bp)	MIC meropenem (mg/L)	Species
RIVM_C036428	55.06	4738914	1.5	Enterobacter cloacae complex
RIVM_C036434	55.06	4737702	0.5	Enterobacter cloacae complex
RIVM_C036351	55.06	4737590	3	Enterobacter cloacae complex
RIVM_C019073	55.06	4737590	0.75	Enterobacter cloacae complex
RIVM_C036398	55.06	4737581	0.5	Enterobacter cloacae complex
RIVM_C036346	55.11	4707737	0.5	Enterobacter cloacae complex
RIVM_C028552	55.12	4705157	0.5	Enterobacter cloacae complex
RIVM_C036341	55.12	4705129	0.75	Enterobacter cloacae complex
RIVM_C036336	55.15	4687927	3	Enterobacter cloacae complex

## Sheet: AST of EclCluster-013
EclCluster-013 isolate	amcl	pita	cfzl	cfcl	cfrx	cftx	cftr	cfbu	cflt	cftz	imip	mero	gent	tobr	nitr	norf	cipr	levo	trim	trsx	coli	tetr	doxy	mino	clin	eryt	fosf	tige	cfav	ctta	oflo	aztr	tica	ticl	cfax	cfmn	cftt	cfpi	cfpr	cfxt
RIVM_C012369	R	R	R	R	R	R	R	R	R	R	R	R	R	R	S		R	R	R	R	S			I			R				R	R	R	R	R	R	R	R	R	R
RIVM_C017238	R	R	R	R	R	R	R	R	R	R	R	R	R	R	S		R	R	R	R	S			R			R	R	R	R	R	R	R	R	R	R	R	R	R	R
RIVM_C017834	R	R	R	R	R	R	R	R	R	R	R	R	S	R	S		R	R	R	R	S			S			R	S	R	R	R	R	R	R	R	R	R	R	R	R
RIVM_C019072	R	R	R	R	R	R	R	R	R	R	R	R	S	R	S	R	R	R	R	R	S			R			R	R			R	R	R	R	R	R	R	R	R	R
RIVM_C034177	R	R	R	R	R	R	R	R	R	R	R	R	R	R	S		R	R	R	R	S			R	R		R	R	R	R	R	R	R	R	R	R	R	R	R	R
RIVM_C034192	R	R	R	R	R	R	R	R	R	R	R	R	R	R	S		R	R	R	R	S	S	S	S			R	R	R	?	R	R	R	R	R	R	R	R	R	R
